# Supplementary material for: Genetic Diversity, Biofilm Formation, and Antibiotic Resistance in Listeria monocytogenes Isolated from Meat-Processing Plants
Source: Foods. 2025 Apr 30;14(9):1580. doi: 10.3390/foods14091580 (PMC12071657; doi:10.3390/foods14091580)
Supplement: Supplementary file 1 [file foods-14-01580-s001.zip]

Archive with 1 entries (1 files):
- foods-3582483-supplementary.pdf
